# Supplementary material for: Cognitive Load Does Not Affect the Behavioral and Cognitive Foundations of Social Cooperation
Source: Front Psychol. 2016 Aug 31;7:1312. doi: 10.3389/fpsyg.2016.01312 (PMC5006039; doi:10.3389/fpsyg.2016.01312)
Supplement: Supplementary file 4 [file Data_Sheet_4.XLSX]

## Sheet: Tabelle1
Experiment	Condition	ProportionVerbalScore	ProportionSpatialScore
4	DividedAttention	0.606838	0.324786
4	DividedAttention	0.65812	0.222222
4	DividedAttention	0.57265	0.478632
4	DividedAttention	0.74359	0.57265
4	DividedAttention	0.589744	0.418803
4	DividedAttention	0.564103	0.307692
4	DividedAttention	0.521368	0.17094
4	DividedAttention	0.735043	0.65812
4	DividedAttention	0.82906	0.418803
4	DividedAttention	0.666667	0.264957
4	DividedAttention	0.74359	0.606838
4	DividedAttention	0.735043	0.555556
4	DividedAttention	0.854701	0.803419
4	DividedAttention	0.649573	0.324786
4	DividedAttention	0.606838	0.34188
4	DividedAttention	0.649573	0.512821
4	DividedAttention	0.478632	0.393162
4	DividedAttention	0.350427	0.461538
4	DividedAttention	0.760684	0.316239
4	DividedAttention	0.726496	0.376068
4	FullAttention	0.803419	0.529915
4	FullAttention	0.649573	0.649573
4	FullAttention	0.811966	0.803419
4	FullAttention	0.606838	0.598291
4	FullAttention	0.854701	0.42735
4	FullAttention	0.786325	0.675214
4	FullAttention	0.91453	0.666667
4	FullAttention	0.794872	0.700855
4	FullAttention	0.871795	0.709402
4	FullAttention	0.760684	0.376068
4	FullAttention	0.880342	0.820513
4	FullAttention	0.82906	0.581197
4	FullAttention	0.811966	0.538462
4	FullAttention	0.74359	0.384615
4	FullAttention	0.82906	0.538462
4	FullAttention	0.42735	0.367521
4	FullAttention	0.777778	0.863248
4	FullAttention	0.940171	0.752137
4	FullAttention	0.837607	0.74359
4	FullAttention	0.888889	0.811966
